# Supplementary material for: A New Curve of Critical Nitrogen Concentration Based on Spike Dry Matter for Winter Wheat in Eastern China
Source: PLoS One. 2016 Oct 12;11(10):e0164545. doi: 10.1371/journal.pone.0164545 (PMC5061393; doi:10.1371/journal.pone.0164545)
Supplement: S1 Table — (XLSX) [file pone.0164545.s001.xlsx]

## Sheet: Sheet1
Validation datasets
N-limiting treatment			non-N-limiting
Spike dry matter	Spike nitrogen concentration		Spike dry matter	Spike nitrogen concentration
0.784	2.404		1.594	3.682
1.139	2.724		2.44734	3.273
1.0178	1.753		3.44734	2.82549
1.66611	2.209		3.23061	3.06846
1.5178	1.50833		5.28799	2.32314
2.26611	2.08767		5.23036	2.62138
3.03747	2.68728		6.38617	2.026
3.22276	1.1485		6.45309	2.302
3.8414	1.58023		6.46939	2.41
4.88437	2.10063		7.25594	2.0339
3.88468	1.022		7.3887	2.17845
4.63573	1.398		7.24492	1.90917
3.43906	0.883835		1.74734	3.473
5.06441	1.19395		2.74734	2.825
0.418	2.735		2.82061	3.068
0.258	2.683		4.94799	2.509
1.0178	2.013		5.03036	2.87
1.46611	2.449		6.15309	2.20578
1.4178	1.608		6.00939	2.43628
2.06611	2.188		6.43594	1.8939
3.02276	1.449		6.4887	1.97845
3.8414	1.813		1.405	3.401
5.42437	2.273		0.735	3.236
3.48468	1.07788		0.658	3.369
4.43573	1.65382		1.93747	2.987
6.28617	1.7684		2.35747	2.873
3.33906	0.983835		2.63747	2.602
5.06441	1.29395
6.74492	1.71717
Spike nitrogen concentration
2010-2011 NM13	174	181	191	201	210		standard error
N0	1.91998	1.8066	1.64338	1.52409	1.44096		0.0427742	0.0329983	0.046428	0.0294392	0.0588784
N1	2.09547	1.9309	1.78526	1.66205	1.5772		0.0402768	0.0590668	0.054365	0.0339935	0.0418994
N2	2.25904	2.1227	2.02194	1.93686	1.83901		0.0418994	0.0555778	0.0410961	0.0329983	0.0294392
N3	2.38417	2.24449	2.12886	2.00779	1.97512		0.0616441	0.0483812	0.0571548	0.0385861	0.0518545
N4	2.45987	2.34609	2.22846	2.12576	2.06396		0.046428	0.0339935	0.0294392	0.0355903	0.0385861
N5	2.52012	2.42903	2.29231	2.19698	2.11709		0.0509902	0.0432049	0.0535413	0.0509902	0.0216025
2009-2010 NM13	173	182	192	203	211
N0	2.18025	2.03807	1.89608	1.75039	1.67138		0.0334443	0.0474537	0.0699735	0.0424264	0.0141421
N1	2.352	2.24329	2.15169	2.04444	1.95413		0.0478423	0.0478423	0.0864099	0.0377124	0.0294392
N2	2.48338	2.3736	2.26717	2.12033	2.10113		0.0418994	0.0377124	0.0524934	0.0524934	0.046428
N3	2.56287	2.48232	2.37474	2.24656	2.19707		0.0573488	0.0339935	0.0374166	0.0498888	0.0169967
N4	2.62613	2.57106	2.44369	2.32277	2.25446		0.0524934	0.0418994	0.0402768	0.0402768	0.0492161
2010-2011 YM16	174	181	191	201	210
N0	2.03735	1.8196	1.69605	1.53857	1.45045		0.0241906	0.0331104	0.0165552	0.0169967	0.0196261
N1	2.12496	2.03626	1.87428	1.73503	1.61182		0.0309121	0.0478423	0.0339935	0.0432049	0.0385861
N2	2.28041	2.08187	1.95689	1.82805	1.7225		0.0262467	0.0518545	0.0385861	0.0329983	0.0385861
N3	2.41309	2.21859	2.11241	2.04383	2.04438		0.0216025	0.0216025	0.0339935	0.0188562	0.0492161
N4	2.53929	2.33541	2.22091	2.10694	2.12144		0.0216025	0.046428	0.0339935	0.0294392	0.0432049
N5	2.72995	2.59859	2.38873	2.29615	2.21457		0.0590668	0.0339935	0.0601849	0.0449691	0.020548
2009-2010 YM16	173	182	192	203	211
N0	2.27496	2.23989	1.78057	1.63093	1.35393		0.0571548	0.0402768	0.0425136	0.0222777	0.0758654
N1	2.41041	2.29006	1.87861	1.71837	1.49858		0.0282843	0.0374166	0.0418994	0.062361	0.0432049
N2	2.58309	2.34045	2.00679	1.88033	1.69683		0.0309121	0.0524934	0.0339935	0.0262467	0.0402768
N3	2.53929	2.36895	2.26533	1.98052	1.71837		0.0309121	0.0329983	0.0518545	0.0571548	0.0262467
N4	2.55995	2.43845	2.30316	2.06438	1.7551		0.0294392	0.0385861	0.054365	0.0496655	0.0286744
